# Supplementary material for: Foxm1 haploinsufficiency drives clonal hematopoiesis and promotes a stress-related transition to hematologic malignancy in mice
Source: J Clin Invest. 2023 Aug 1;133(15):e163911. doi: 10.1172/JCI163911 (PMC10378147; doi:10.1172/JCI163911)
Supplement: Supplemental table 1 [file jci-133-163911-s078.xlsx]

## Sheet: Sheet1
Antibodies used for FACS analysis and immunostaining.
Antibody conjugate	Supplier	Cat.
Streptavidin PE-Cy5	ebioscience	12-4317-82
Sca-1 PE	ebioscience	12-5981-83
Ckit APC-Cy7(efluor780)	ebioscience	47-1171-82
CD48 PE-Cy7	ebioscience	25-0481-80
CD150 APC	Biolegend	115910
CD16,32 PE-Cy7	ebioscience	25-0161-82
CD34 APC	ebioscience	50-0341-82
Ki67 FITC	ebioscience	11-5698-82
BrdU FITC	ebioscience	11-5071-42
CD45.1 PE	ebioscience	12-0453-83
CD45.2 FITC	ebioscience	11-0454-85
MAC APC	ebioscience	17-0112-82
Gr1 PE	ebioscience	12-5931-82
Gr1 APC-Cy7	ebioscience	47-5931-82
Ter119 APC	ebioscience	17-5921-82
CD71 PE	ebioscience	12-0711-82
F4/80 PE	ebioscience	12-4801-82
IgM APC	ebioscience	17-5790-82
B220 PE	ebioscience	12-0452-82
CD4 PE	ebioscience	12-0041-82
CD8a APC	ebioscience	17-0081-81
CD41 PE-Cy7	ebioscience	25-0411-82
CD49b biotin	ebioscience	13-5971-85
CD117 biotin	ebioscience	13-1171-85
CD3e Biotin	ebioscience	13-0033-86
CD45R (B220) Biotin	ebioscience	13-0452-86
Ly-6G (Gr-1) Biotin	ebioscience	13-5931-86
CD127 Biotin（IL7Ra）	ebioscience	13-1271-85
CD19 Biotin	ebioscience	13-0193-86
TER-119 Biotin	ebioscience	13-5921-85
Annexin V FITC	BD	556419
γH2AX Alexa Fluor® 488	CST	9719S
DAPI	Sigma	28718-90-3
FLAG	Sigma	F3165
ACTIN	ptoteintech	23660-1-AP
Rabbit (DA1E) mAb IgG XP® Isotype Control (Alexa Fluor® 488 Conjugate)	Cell Signaling Technology	#2975
