# Supplementary material for: Foxm1 haploinsufficiency drives clonal hematopoiesis and promotes a stress-related transition to hematologic malignancy in mice
Source: J Clin Invest. 2023 Aug 1;133(15):e163911. doi: 10.1172/JCI163911 (PMC10378147; doi:10.1172/JCI163911)
Supplement: Supplemental table 2 [file jci-133-163911-s079.xlsx]

## Sheet: Sheet1
Primer list
Cloning primers	Forward primer sequence	Reverse primer sequence
mPAPR1 promoter	TATGGTACCCAAGCTGCAGCTGTTTGTGG	TATCTCGAGACAATGTGTGAATTGCAGGC
mPAPR1 promoMUT	CCGGCCTGTTTTTTTCCCCCCTATCTATCTATCTATCTATTGCAAGGGGGAGAG	CTCTCCCCCTTGCAATAGATAGATAGATAGATAGGGGGGAAAAAAACAGGCCGG
RT-PCR primers	Forward primer sequence	Reverse primer sequence
Mouse Foxm1	CACTTGGATTGAGGACCACTT	GTCGTTTCTGCTGTGATT
Mouse Nr4a2	GTTTACCCTCGAAGCCGAAGAG	ATAGTCAGGGTTTGCCTGGAAC
Mouse Klf4	GTGCCCCGACTAACCGTTG	GTCGTTGAACTCCTCGGTCT
Mouse Parp1	GGCAGCCTGATGTTGAGGT	GCGTACTCCGCTAAAAAGTCAC
Mouse Xrcc5	ATGGCGTGGTCCGGTAATAAG	CCTGTCGTTGGACAAACATAGTC
Mouse Nhej1	TGGGCATGGTTACAACTTGC	AACCGTGCTTGGTGATAGACA
Mouse Rad51	AAGTTTTGGTCCACAGCCTATTT	CGGTGCATAAGCAACAGCC
Mouse Nbn	GATCAGTCAATCAGTCGAAACCA	CCAAGGGCTCGTATTCTACTCTG
Mouse Xrcc6	ATGTCAGAGTGGGAGTCCTAC	TCGCTGCTTATGATCTTACTGGT
Mouse β-Actin	AAGAGCTATGAGCTGCCTGA	TAGGGATGTCAACGTCACAC
Mouse Gapdh	GGTTGTCTCCTGCGACTTCA	GGGTGGTCCAGGGTTTCTTA
Human FOXM1	ccaaaaggacagaagtgag	ccactggatgttggatag
Human PARP1	CGGAGTCTTCGGATAAGCTCT	TTTCCATCAAACATGGGCGAC
Human β-Actin	GCACAGAGCCTCGCCTT	GTTGTCGACGACGAGCG
CUT&RUN qPCR primers
Target genes	Forward primer sequence	Reverse primer sequence
Intergenic negative control	ATTTTGTGCTGCATAACCTCCT	TAGCAACATCCTAAGCTGGACA
mNr4a2 Prom site1	TGAGGAGAGAATTCATGTGT	ATTCTTAGAAGGAAGGAGGT
mParp1-Prom1431	AGACAGGGTTTCTCTGTGTA	AGGCATGTTTTGCCTGTATA
mGAPDH-positive Ctrl	TACAGTGGGTGAAAGGGGCA	GACTTACAAACACTCTCCTG
