# Supplementary material for: Foxm1 haploinsufficiency drives clonal hematopoiesis and promotes a stress-related transition to hematologic malignancy in mice
Source: J Clin Invest. 2023 Aug 1;133(15):e163911. doi: 10.1172/JCI163911 (PMC10378147; doi:10.1172/JCI163911)
Supplement: Supporting data values [file jci-133-163911-s080.xlsx]

## Sheet: Figure 1
Figure 1B
	WT			Foxm1 HET
LSK	5.55408	5.43766	5.65964	6.65682	6.2152	8.12467
HSC	0.894207	0.788461	1.28709	1.59098	1.473	1.55994
Figure 1C
	WT			Foxm1 HET
HPC	49.662	66.03	63.24	54.812	50.759	62.918
GMP	12.3162	15.8472	15.3673	13.7578	12.9436	15.2891
CMP	22.0003	21.2617	18.3396	22.1441	20.862	20.8888
MEP	13.2598	27.4025	24.3474	16.7177	14.6186	23.5942
Figure 1E
	WT					Foxm1 HET
G0	70.3	65	74.9	68.4	73.3	55	62.5	63	59.4	63.6
G1	21.2	24.9	10.6	11.2	8.38	33.7	29.4	24.5	28.2	18
G2-S-M	8.01	9.6	13.6	16	16.8	11.2	7.44	12.2	12.4	17
Figure 1G
	WT				Foxm1 HET
G0	72.4	70.2	69.2	77	63.5	67.6	58.8	67.6
G1	18.7	24.6	24.3	17.7	30.1	27.7	32.1	24.7
G2-S-M	3.73	2.08	0.81	0.34	1.82	0.87	0.85	1.01
Figure 1I
	WT			Foxm1 HET
G0-G1	93.9	90.4	93	87.5	89.5	93.6
S	4.39	4.22	4.18	4.8	4.94	4.64
G2-M	0.88	5.42	2.23	6.64	5.56	1.43
Figure 1J					Figure 1K
	Days after 5-FU injections	FoxM1fi/+	Mx1-Cre FoxM1fl/+			WT			Foxm1 HET
	18		1		1st round	104	104	117	112	108	99
	19	1			2nd round	110.333	104	107	139.333	135	133
	19		1		3rd round	130	160	140	106.667	103.333	100
	19		1
	19		1
	19		1
	19		1
	20		1
	22	1
	22	1
	23		1
	23		1
	23	1
	24	1
	24		1
	24		1
	27	1
	35	0	0
	35	0	0
	35	0	0
	35	0	0
	35	0
	35	0
	35	0
	35	0
	35	0
	35	0
	35	0
	35	0
	35	0
	35	0

## Sheet: Figure 2
Figure 2B
	WT									Foxm1 HET
1°(1 mo)	0.971459	1.18977	1.01845	0.861403	0.889185	0.87605	1.19918	1.03479	0.959721	0.725759	0.692824	0.72048	0.760024	0.764119	0.592207	0.782102	0.685736	0.912296
1°(2 mo)	0.6554	1.02417	0.847652	1.03638	0.845501	1.02193	1.51254	1.12476	0.93168	0.745607	0.698356	0.756111	0.87077	0.866831	0.484767	0.716217	0.879391	0.794571
1°(4 mo)	1.12325	0.882397	0.753409	1.17002	0.648863	1.27959	1.14247			0.805026	0.815718	1.10465	0.797144	0.851254	0.626535	0.800271	1.28032	1.23042
2°(1 mo)	0.902013	0.734656	1.78643	0.799565	0.923444	0.853889				1.23003	1.55113	1.46956	1.64833	1.23784	0.991241	1.18624
2°(2 mo)	0.697786	0.795133	0.972236	1.44516	0.934963	1.15472				1.87613	1.6481	2.11827	1.37224	0.900038	1.49646	1.31631
2°(3 mo)	0.45323	0.969564	1.32168	1.65027	1.02907	0.576189				1.33673	1.29812	2.10904	1.40484	2.33584	1.85916	2.02955
2°(4 mo)	0.998801	1.31556	0.819679	1.19782	0.969241	0.698901				1.44633	1.33628	0.799767	2.23029	2.3986	2.22621	4.45123
3°(1 mo)	0.757596	1.19234	1.06981	0.980252						0.577654	0.473697	1.24788	1.33058	0.618429
3°(2 mo)	0.898751	1.38369	0.744475	0.973084						0.469415	0.565274	1.23866	0.770079	0.250495
3°(3 mo)	0.976782	0.842228	1.33719	0.843801						0.069501	0.310131	0.284067	0.341213	0.087847
3°(4 mo)	0.639072	0.874128	1.10527	1.38152						0.128747	0.287375	0.288678	0.367885	0.0928563
Figure 2C
	WT			Foxm1 HET
BM	1.85109	0.418476	0.73043	1.28884	2.3573	2.72134
B	2.37377	0.337499	0.288734	2.21372	1.84881	3.67958
MYE	1.43536	0.447521	1.11712	1.40376	3.18589	3.20732
Lin-	1.21183	0.542694	1.24548	2.37392	4.22802	4.32041
CMP	1.08278	0.45272	1.4645	1.84891	4.01852	4.17805
GMP	1.27833	0.480323	1.24134	2.70505	4.91957	5.10134
MEP	1.21405	0.413598	1.37236	2.77483	3.83862	4.08491
HPC	1.22864	0.481298	1.29006	2.72549	3.15909	3.3156
LSK	0.658337	0.870661	1.471	1.99175	5.58536	3.25068
HSC	0.360213	1.07615	1.56363	3.03766	4.87769	2.76726
Figure 2D
	WT			Foxm1 HET
BM	0.6523	1.0906	1.257	0.0244	0.0572	0.1284
B	0.5254	0.9127	1.5619	0.3519	0.4806	1.306
MYE	0.8453	0.9867	1.168	0.0144	0.0371	0.0705
Lin-	1.1816	1.0602	0.7582	0.0097	0.0376	0.0567
CMP	0.0988	1.7291	1.1721	0.0083	0.0266	0.031
GMP	0.3187	1.1152	1.5662	0.008	0.0319	0.0557
MEP	0.2788	1.2599	1.4612	0.0573	0.2619	0.4527
HPC	0.9238	1.2947	0.7815	0.0072	0.0337	0.0502
LSK	0.476	0.8086	1.7154	0.1296	0.3001	0.0838
HSC	0.3288	0.5805	2.0906	0.4326	1.0717	0.0581

## Sheet: Figure 3
Figure 3A				Figure 3B				Figure 3C				Figure 3D
WBC	FoxM1 fl/+	FoxM1 fl/+ Tie2-Cre		RBC	FoxM1 fl/+	FoxM1 fl/+ Tie2-Cre		HB	FoxM1 fl/+	FoxM1 fl/+ Tie2-Cre		PLT	FoxM1 fl/+	FoxM1 fl/+ Tie2-Cre
	38.1	23.26			8.13	8.55			11.4	12.9			1238	1430
	27.52	23.74			7.7	7			10.8	10.3			1472	1451
	40.2	29.26			9.7	6.6			13.3	8.9			1492	954
	32.5	13.14			9.15	6.52			13.3	9.1			1375	1335
	33.64	28.34			9.55	7.44			14.3	10.9			1014	1098
	30.84	23.82			7.58	5.6			11.1	7.5			1234	543
	33	38.18			8.56	8.71			12.2	11.8			666	1540
	40.52	28.72			9.58	6.98			13.4	9.8			1306	1488
	26.72	34.72			8.35	7.23			11.8	10.5			760	954
Figure 3F
	WT			Foxm1 HET
LSK	4.63681	3.69954	5.29896	3.27032	2.82798	2.94899
HSC	0.936636	0.591926	0.948513	0.389167	0.242075	0.415807
Figure 3G
	WT			Foxm1 HET
Lin-	132.86	145.08	146.38	92.9067	102.093	89.0933
HPC	33.215	31.4824	34.3993	23.5983	24.2982	19.5114
CMP	9.3002	9.72805	10.1822	7.45706	7.11938	4.13643
GMP	14.7475	12.1522	13.5877	9.29773	11.1286	9.01429
MEP	4.45081	5.76127	6.32947	3.75213	2.59991	3.9218

## Sheet: Figure 4
Figure 4B
	WT			Foxm1 HET
Foxm1	1.22658	0.875567	0.897853	0.385102	0.370255	0.525314
Nr4a2	1.19647	0.701783	1.10175	0.396352	0.353451	0.594574
Klf4	0.882396	1.19303	0.924577	0.105686	0.165923	0.123571
Parp1	0.885533	0.965088	1.14938	0.425564	0.366496	0.566684
Figure 4G				Figure 4H
	FoxM1	PARP1			healthy control	MDS-Del5q
	95.8301	442.314			676.659	442.314
	193.397	856.049			659.097	856.049
	111.291	718.719			608.659	718.719
	157.112	885.342			581.86	885.342
	33.5101	416.745			578.85	416.745
	100.28	662.907			453.675	662.907
	132.938	709.51			1072.75	709.51
	136.978	688.312			1322.59	688.312
	73.1946	428.852			1283.49	428.852
	82.0933	559.557			869.507	559.557
	128.262	513.415			679.59	513.415
	144.568	648.545			710.686	648.545
	25.5617	693.14			734.846	693.14
	88.2261	568.639			800.167	568.639
	68.3427	213.022			620.258	213.022
	53.2952	464.691			787.243	464.691
	109.304	592.606				592.606
	115.894	1265.45				830.414
	289.316	1259.54				648.546
	77.0056	830.414				801.378
	38.4206	648.546				728.257
	286.258	832.451				770.688
	152.084	801.378				477.313
	78.5296	728.257				572.462
	85.0401	770.688				763.944
	52.3354	477.313				731.835
	45.2015	572.462				628.581
	200.498	763.944				546.508
	142.207	731.835				941.526
	104.537	628.581				777.828
	70.4017	546.508				483.23
	227.235	941.526				806.243
	191.497	777.828				788.777
	111.106	483.23				836.961
	126.993	806.243				541.647
	115.273	788.777				701.251
	94.3232	836.961				709.663
	76.2521	541.647				434.825
	48.3409	701.251				556.16
	125.271	709.663				764.99
	209.106	434.825				692.191
	119.407	556.16				741.547
	447.749	1041.37				701.984
	110.38	764.99
	120.002	692.191
	51.7952	741.547
	100.067	701.984
Figure 4I
	FoxM1		PARP1
EV	1.0584	0.941602	1.04065	0.959348
FOXM1-sh#1	0.167819	0.117174	0.417759	0.584084
FOXM1-sh#2	0.156511	0.142614	0.433128	0.422037

## Sheet: Figure 5
Figure 5B
	WT			Foxm1 HET
LSK	9.49	12.9	12.7	16.9	16.5	15.9
HSC	10.7	12.6	9.23	16.4	16	15.9
Figure 5D				Figure 5E
	WT	Foxm1-HET			WT	FoxM1 HET
	15.814	36.6795			1.69378	2.42222
	14.359	30.4348			1.57497	2.57971
	13.9423	34.8993			1.6551	2.19419
Figure 5G				Figure 5H								Figure 5I
	WT	Foxm1-HET			WT			Foxm1-HET					WT			Foxm1-HET
	0	0			0.757576	0.934579	2.22222	1.69491	2.66667	3.1746			0.463235	0.335707	0.403638	0.378289	0.399901	0.411816
	1.14738	4.29365			32.2222	30.8333	34.5133	50	46.7742	49.5575			2.66009	2.30491	2.52331	3.32684	3.24203	3.22533
	0.127419	5.33995			24.5454	28.0488	25.2525	37.9747	35.8025	38.4615			2.39896	1.97024	1.92626	2.87799	2.91677	3.06602
	4.91242	0			15.2174	14.9533	13.4832	19.3133	24.375	26.5193			2.20693	2.05133	1.87623	2.39282	2.23321	2.27711
	3.29699	0			10	11.2	10.7692	14.2857	12.1212	12.2378			1.26979	1.32214	1.16674	1.14339	1.38371	1.29852
	0.014161	0
	10.8358	0.051857
	5.52936	6.19005
	0.308229	0
	0	1.39146
	9.12677	1.5161
	4.3192	0.005695
	0	0
	1.83852	0
	1.73093	2.79784
	0.376403	0
	5.59304	0
	0	1.26621
	2.84415	0.004456
	0	0
	4.22398	0
	6.6e-05	0.065526
	1.82561	0
	0.834174	2.73552
	3.65726	1.72289
	0.004626	2.47897
	4.84722	0
	1.85262	0
	1.18371	0
	0.000833	3.0666
	3.27543	0.316796
	10.2035	0
	7.20101	3.92086
	5.82029	0.042671
	4.08882	0.026682
	8.8375	14.0776
	0	3.63217
	1.66901	0.024528
	4.72099	0.004995
	2.55105	1.89429
	2.21843	1.53449
	3.70637	0.015632
	1.37173	0.533933
	0.41422	78.8261
	6.77546	24.4833
	3.12247	11.7429
	1.13378	16.9119
	0.017306	5.85275
	0.934041	1.62231
	0	0.380332
	0	14.3122
	7.60836	1.24146
	1e-06	1.64848
	0.248868	46.5526
	0	0.706778
	2.60178	0.05594
	0.004471	5.08259
	3.47824	5.43503
	0.205385	10.4975
	0	7.49176
	2.19042	0.333619
	0	71.7702
	2.97482	56.4617
	6.88686	12.8445
	0	48.4166
	1.38142	34.7379
	3.22684	117.624
	9.57809	106.425
	0	0.392464
	2.96988	5.14522
	0.303073	50.1286
	5.4305	13.5165
	5.87559	30.989
	0.338277	10.662
	10.6209	74.1789
	0	4.73489
	8.26491	33.4147
	6.66598	6.34209
	0.494635	21.8325
	0	63.8495
	10.1271	54.5911
	14.2812	166.047
	2.68575	30.2932
	3.83754	12.2183
	0	6.52546
	5.90032	130.879
	2.27754	18.6592
	4.95018	28.7686
	0.028061	1.29511
	1.53544	93.6824
	1.99239	36.8403
	12.166	55.7636
	4.47457	147.288
	0.099765	93.4143
	0.074019	153.062
	0	41.9255
	11.8761	117.547
	0.708041	24.779
	1.27118	170.52
	20.8133	87.4949
	1.71835	3.8019
	3.80673	8.37786
	1.76449	55.8897
	22.5289	104.795
	0.061081	63.2788
	9.54209	66.349
	5.36438	143.724
	3.64106	186.756
	11.4041	167.987
	1.00589	96.256
	1.27548	137.99
	39.8403	160.765
	8.12251	135.385
	5.51955	135.886
	1.41572	152.74
	1.36675	77.5891
	8.11797	80.3291
	16.293	180.596
	5.35494	38.1484
	4.72201	27.8732
	39.0543	160.239
	0.237367	165.535
	0.042402	88.0258
	7.07297	125.907
	0.225656	113.966
	50.3089	193.305
	0	160.181
	3.39695	43.9886
	1.94299	166.04
	7.66529	93.1258
	51.5309	120.745
	1.79277	115.373
	11.9492	179.652
	74.3722	113.538
	5.0651	166.544
	7.48835	137.958
	18.034	116.004
	3.23007	143.558
	16.8777	164.016
	1.89713	183.526
	1.95816	144.464
	86.0862	185.222
	24.7435	109.209
	7.9195	146.772
	15.6619	179.235
	5.06776	170.668
	20.5033	129.495
	9.36511	194.532
	60.9852	136.546
	1.51374	190.932
	3.61674	122.946
	1.22644	148.962
	7.22996	125.027
	21.5244	135.512
	7.618	172.298
	10.0549	129.434
	4.69758	161.847
	29.0919	166.561
	112.006	72.5956
	9.0608	183.015
	78.927	170.326
	159.818	197.572
	9.88942	103.204
	9.18767	201.815
	2.03735	171.73
	6.63951	168.436
	14.0564	186.632
	111.122	153.411
	157.783	227.365
	2.29768	184.298
	11.5545	178.721
	154.825	52.742
	87.7462	177.111
	17.8301	168.942
	5.5025	102.247
	106.462	179.061
	118.354	151.5
	129.017	267.266
	37.4767	119.318
	7.49901	189.076
	16.8536	53.6667
	9.55512	154.059
	160.174	145.055
	45.5501	127.501
	132.734	130.873
	30.8199	115.395
	39.996	136.655
	158.249	126.485
	10.3984	203.931
	18.6898	221.181
	11.9668
	23.8796
	35.5824
	165.018
	95.5364
	162.834
	10.9953
	32.0714
	47.6195
	154.868
	122.105
	19.1469
	17.4684
	91.9118
	23.1225
	55.8442
	175.008
	88.1948
	54.6664
	83.3412
	194.772
	44.065
	183.912
	57.4993
	191.889
	73.9561
	64.9351
	104.914
	82.7645
	111.875
	77.4298
	121.502
	186.231
	154.611
	56.6901
	165.415
	46.7929
	147.998
	130.83
	138.97
	179.096
	154.672
	210.099
	81.067
	168.677
Figure 5J-5M
		Total BM cells	Lin-	HPC	LSKs	HSCs
	0h-WT-1	1	0.939394	1.11543	1.38136	1.07365
	0h-WT-2	1.32967	0.949495	1.15205	1.09322	1.14614
	0h-WT-3	0.67033	1.11111	0.732519	0.525424	0.780207
	0h-FoxM1-HET-1	0.985714	1.01493	0.963303	1.13514	0.906977
	0h-FoxM1-HET-2	1.04286	1.08955	1.19037	1.02162	1.15698
	0h-FoxM1-HET-3	0.971429	0.895522	0.84633	0.843243	0.936047
	4h-WT-1	6.32967	31.0101	17.1809	52.8814	22.5777
	4h-WT-2	6.95604	29.4949	16.2819	39.661	17.6755
	4h-WT-3	6.31868	28.6869	13.8846	30.7627	13.9816
	4h-FoxM1-HET-1	8.74286	45.2239	33.8532	93.5676	37.093
	4h-FoxM1-HET-2	10.1571	41.9403	25.9404	39.7297	15.5233
	4h-FoxM1-HET-3	8.81429	40.4478	29.3119	64.3784	29.8256
	8h-WT-1	2.35165	5.43434	2.70366	46.3559	19.9194
	8h-WT-2	2.27473	5.23232	2.80355	45.4237	19.6433
	8h-WT-3	2.04396	4.62626	2.56382	34.8305	16.5708
	8h-FoxM1-HET-1	3.02857	9.07463	7.36239	93.7297	36.7442
	8h-FoxM1-HET-2	4.67143	11.0299	9.28899	88.5405	34.9419
	8h-FoxM1-HET-3	5.27143	11.2537	8.80734	77.8378	30.9884
	12h-WT-1	2.07692	3.94949	2.14761	44.7458	19.0564
	12h-WT-2	2.17582	3.77778	1.83463	41.1864	18.2278
	12h-WT-3	1.86813	3.71717	1.80466	35.8475	16.122
	12h-FoxM1-HET-1	2.75714	6	3.49541	86.1081	33.3721
	12h-FoxM1-HET-2	3.87143	6.58209	4.43119	76.5405	31.4535
	12h-FoxM1-HET-3	4.1	8.29851	5.8211	94.7027	36.4535
	24h-WT-1	1.61538	2.26263	2.78024	30	13.4638
	24h-WT-2	2.16484	3.18182	3.05327	30.2542	12.9459
	24h-WT-3	1.92308	2.89899	3.09989	27.2034	12.8423
	24h-FoxM1-HET-1	2.11429	3.28358	5.87615	60	22.8488
	24h-FoxM1-HET-2	2.95714	4.59701	5.99312	53.8378	21.2791
	24h-FoxM1-HET-3	2.8	4.14925	6.1789	56.5946	21.8023

## Sheet: Figure 6
Figure 6B						Figure 6C								Figure 6D
	MUT		WT				MUT			WT					Anti-IgG			Anti-Foxm1
0ug	1.2006	0.799396	1.01416	0.985837		0	1.0678	0.991525	0.940678	1.0678	0.991525	0.940678		Neg Ctrl	0.868281	1.01241	1.13758	1.25899	1.11465	1.27409
0.2ug	1.47674	1.04096	3.33629	4.21439		0.4	3.5339	3.59746	3.44491	17.2246	19.0932	16.5636		Nr4a2	0.712572	1.40337		3.42375	4.15974
0.4ug	1.58346	2.10275	8.25215	6.32491										Parp1	1.07153	1.0325	0.90387	5.09224	5.53147	5.31186
0.6ug	2.63578	2.79415	14.922	12.451
0.8ug	3.08316	2.88752	16.2249	12.5987
1ug	4.13509	4.28773	14.4154	15.7989
Figure 6F
	WT-EV			WT-PARP1			HET-EV			HET-PARP1
NT	0.84	0.9	1.07	1.02	0.7	0.94	2.01	2.94	1.95	0.96	1.06	1.13
LPS	9.5	9.34	9.44	6.3	5.91	6.24	12.9	12	11.6	2.64	2.17	1.72
Figure 6H
	WT-EV
NT	0.870958	2.00568	2.02494	1.75526	1.60057	2.54995	1.22308	7.02227	24.7567	0	2.04678	1.1025	2.09807	1.02532	2.23171	1.5144	8.36958	0.478957	1.92575	2.09603	23.2923	105.189	1.26409	8.73666	1.26186	1.77024	2.47006	0.777464	0.766853	1.11114	6.77183	7.79353	28.9045	16.9147	3.13542	0.950799	1.5697	2.5687	0.57149	5.94408	9.56208	3.01222	1.83142	2.27398	5.60552	4.30758	0.917218	1.71395	0.561369
LPS	1.01273	1.05731	1.08445	4.99048	6.47429	25.3447	8.75039	23.6664	28.7853	23.8593	21.3471	49.1635	47.3109	73.746	107.828	166.873	2.36855	0.41204	1.13174	0	6.16901	5.40348	1.74165	9.12584	19.4751	27.4478	22.1732	34.1952	28.4418	46.5133	21.6716	37.9464	207.325	221.142	1.98325	8.60796	0.646098	6.29161	6.78434	21.4537	13.0282	3.22437	12.5058	0.914108	5.42604	24.096	12.5892	22.5776	24.0552
	WT-PARP1
NT	1.77962	0.756165	0.642877	0.83468	1.32486	1.26354	0.534973	0.80801	1.08157	0.452067	0.630596	1.31144	0.871442	0.974403	11.2167	0.671081	0.594967	1.20776	0.724929	1.35303	1.06922	1.36941	1.16208	1.52314	1.49632	1.37006	0	1.81961	1.96396	1.04458	1.1899	0.937764	0.197896	1.67274	1.43388	5.04075	0.900857	1.14415	2.2222	1.14725	1.38414	1.55948	0.737724	1.48934	0.920478	3.57969	0.894217	0.923212	1.46191
LPS	11.1747	0.469466	1.47793	1.61462	0.165208	2.18942	8.53322	1.15871	1.72499	1.29403	2.13414	1.58818	2.95553	2.17617	6.50218	1.24517	0.410792	1.87631	1.75293	1.46628	1.55322	2.06896	3.07257	1.81374	8.7408	11.6348	0.346852	2.07866	2.24575	1.77891	7.63145	3.79708	3.14123	2.26921	1.93998	5.02688	0.43661	27.7399	2.30783	10.5172	3.82105	1.72596	2.75581	2.96958	2.07957	18.3169	3.82341	0.262252	4.18564
	Foxm1 HET-EV
NT	4.88175	47.7374	4.01596	38.4658	28.4097	41.9976	12.2519	4.54068	14.6283	3.35336	41.3275	27.9832	45.3706	62.5936	1.60174	8.50674	35.2034	36.2294	63.2264	73.5245	74.3793	3.94907	1.1852	13.2924	26.1009	45.9949	6.75216	44.9071	1.66725	2.0449	2.53198	2.02409	3.53114	5.76754	63.1381	4.32185	32.0913	27.0214	57.7907	11.6467	22.2776	185.148	1.28109	17.5394	10.4034	18.7521	18.8262	14.317	40.328
LPS	30.6938	4.49526	9.64546	25.9512	14.4099	20.2263	93.5944	46.6611	150.891	137.743	23.916	39.2221	23.4837	122.29	242.763	11.3688	96.7577	19.1816	178.36	0.495641	0.67835	3.10189	45.7696	36.7636	178.5	156.096	0	3.54832	4.23728	7.3961	7.31293	0.505989	0.950956	0.083377	3.85104	6.23407	22.1456	98.1842	166.677	9.34562	0.000575	1.54668	3.18584	6.23161	70.2444	89.361	164.45	126.903	0.703778
	Foxm1 HET-PARP1
NT	1.96996	1.50522	3.06865	1.04703	1.17858	0.937038	1.24106	4.22404	8.16463	9.94093	11.0312	4.71283	26.2844	0.843512	0.491089	0.607934	0.908375	0	26.6352	0.719795	0.887685	1.05865	1.33341	1.17361	1.36862	1.30761	1.04446	1.69542	1.28973	1.16474	1.24429	1.4099	0	1.96583	1.4067	1.29993	0.416673	12.9671	2.47026	4.59681	1.54161	51.7364	0.024848	0	0	0	1.0587	0	1.92734
LPS	0.750739	4.02011	1.89078	0.934356	1.63375	0.76785	3.49724	1.07207	29.2614	22.015	1.00774	0.599575	7.69687	1.09508	1.88202	0.680535	3.18105	4.12156	0.492156	1.69062	2.72659	5.72423	0.997186	19.8275	33.7705	1.83007	0.877885	1.31676	1.24125	2.08059	1.46475	0.96926	1.57062	11.8097	1.27065	2.31131	1.89419	1.04456	16.9863	81.2376	117.478	1.11371	1.27204	1.6646	11.1643	1.75904	3.2439	1.93916	2.7176
[truncated: 136 more columns]

## Sheet: Figure 7
Figure 7A					Figure 7B
	Healthy CTRL	AML with t(8;21)			Days	WT-AE9a	Foxm1-HET-AE9a	Foxm1-HET-EV
	0.556912	0.213684			246		1
	0.551465	0.525955			276		1
	0.542788	0.477377			363		1
	0.558881	0.408956			378	1	1
	0.523662	0.465673			382		1
	0.529576	0.491821			392	1	1
	0.49312	0.376285			410		1
	0.552559	0.445384			413	1
	0.141888	0.513764			420	1
	0.570206	0.405091			426	1
	0.55273	0.445053			428	1
	0.531071	0.464613			430		1
	0.563504	0.479704			460	0		0
	0.454849	0.417655			460	0		0
	0.524359	0.476917			460	0		0
	0.499765	0.422097			460			0
	0.404607	0.540712			460			0
	0.500921	0.426911			460			0
	0.542531	0.479704			460			0
	0.536976	0.502806
	0.488878	0.46608
	0.54368	0.478187
	0.502866	0.482742
	0.549363	0.524468
	0.514057	0.540712
	0.497112	0.445268
	0.52111	0.411816
	0.51686	0.383935
	0.573377	0.458662
	0.559432	0.392851
	0.499348	0.043965
	0.361293	0.442187
	0.573723	0.386571
	0.389508	0.468909
	0.563096	0.452265
	0.517178	0.523902
	0.59474	0.454474
	0.564168	0.411996
	0.536473	0.489587
	0.508086	0.429282
	0.57343
	0.498752
	0.493781
	0.542694
	0.628104
	0.497723
	0.522318
	0.499984
	0.568714
	0.571997
	0.558656
	0.455413
	0.582692
	0.495618
	0.523728
	0.55098
	0.568141
	0.553634
	0.526262
	0.551344
	0.485775
	0.520895
	0.60672
	0.538929
	0.533543
	0.475964
	0.554689
	0.556194
	0.548571
	0.52338
	0.511512
	0.608149
	0.56731
	0.53049
Figure 7C												Figure 7D
	AE9a-WT						AE9a-Foxm1-HET						AE9a-WT						AE9a-Foxm1-HET
BM	39.9	67.6	48.5	29.2	63	27.5	75.1	46.7	84.6	93.8		BM	37.8	27.3	71.2	24.7	61.5	47	95.4	65	57.5	83.5
SP	20.8	38.5	42.3	32.1	52.1	18.4	38	79.8	68.7	56.5		SP	1.19	1.96	8.4	4.73	7.51	6.01	63	4.53	14.2	35.3
Figure 7E
	AE9a-WT						AE9a-Foxm1-HET
BM	24.4	30.3	52.3	71.7	46.6	38.1	4.77	10.5	23.8	9.98
SP	73.3	20.1	47.4	63.3	54.3	24.8	48.8	5.73	29.7	23.8
Figure 7G
	FoxM1 fl/+	FoxM1 fl/+ Tie2-Cre
	1.7514	2.41367
	2.62808	3.1944
	1.46804	4.2
	2.3278	3.05828
	1.9239
	1.9364

## Sheet: Spplemental Fig1
Spplemental Fig1A-1D
	WT-1	WT-2	WT-3	WT-4	Het-1	Het-2	Het-3	Het-4
WBC	21.58	30.18	25.24	24.6	23.2	21.06	14.18	29.12
NE	5.37	9.02	8.04	8.77	5.67	5.64	4.84	8.7
LY	14	17.97	14.57	14.3	14.96	12.91	8.31	18.25
MO	1.34	1.94	1.28	0.77	1.71	1.58	0.42	1.3
EO	0.66	0.95	0.99	0.61	0.71	0.78	0.45	0.71
BA	0.21	0.29	0.36	0.14	0.14	0.17	0.17	0.17
RBC	9.49	9.01	7.14	8.24	8.06	9.28	7.37	7.29
Hb	12	11.4	9.1	11.1	10.2	11.9	10	10.3
PLT	1063	926	793	1017	901	998	358	772
Spplemental Fig1E
	FoxM1 fl/+					FoxM1 fl/+ Tie2-Cre
Total(×104)	4300	4300	3600	3700	2700	3800	2900	3000	5300	4300
Spplemental Fig1F					Spplemental Fig1G				Spplemental Fig1H				Spplemental Fig1I
	HPC	LSK	HSC		Apoptosis	FoxM1 fl/+	FoxM1 fl/+ Tie2-Cre		Myeloid in BM	FoxM1 fl/+	FoxM1 fl/+ Tie2-Cre			FoxM1 fl/+	FoxM1 fl/+ Tie2-Cre
WT-1	19.4	3.2	16.1			4.37	5.12			48.8	46.8		Immature B Cells	9.28	7.73
WT-2	17.6	3.17	14.5			1.63	3.19			44.1	53.8			8.09	6.42
WT-3	23.5	3.28	11.1			2.79	1.5			59.1	52.3			10.3	5.25
Het-1	19.2	3.62	23.9			2.41	2.55			54.8	53.7			9.42	7.64
Het-2	16.9	3.46	23.7				3.1						Mature B Cells	4.01	4.75
Het-3	23.6	4.47	19.2											4.92	4.77
														5.69	4.92
														5.32	6.08
Spplemental Fig1J				Spplemental Fig1K				Spplemental Fig1L
	FoxM1 fl/+	FoxM1 fl/+ Tie2-Cre		Myeloid in SP	FoxM1 fl/+	FoxM1 fl/+ Tie2-Cre			FoxM1 fl/+	FoxM1 fl/+ Tie2-Cre
R1	0.53	1.12			1.26	1.3		R1	0.18	0.25
	0.75	0.84			1.18	1.57			0.27	0.16
	0.56	0.48			1.89	1.7			0.18	0.23
	0.55	0.4			1.77	1.94			0.18	0.23
R2	23.7	30.5						R2	6.63	18.1
	28.2	31.6							21.1	9.03
	28.9	36							13.7	10.6
	30.6	28.2							6.91	10.3
R3	3.66	2.51						R3	3.86	3.48
	2.87	2.7							3.34	3.97
	2.67	3.34							2.46	2.4
	2.89	3.1							2.12	1.86
R4	8	8.74						R4	16.4	12.2
	8.58	6.77							14.9	11.8
	11.4	15							14.7	22.5
	11.2	9.7							20.3	18.5

## Sheet: Spplemental Fig2
Spplemental Fig2B				Spplemental Fig2C					Spplemental Fig2D
	LSK	HSC			HSC-G0	HSC-G1	HSC-S-G2-M			G0-G1	S	G2-M
Foxm1 fl/+	2.3933	0.370961		Foxm1 fl/+	61.5	17.7	3.85		Foxm1 fl/+	79	15.6	4.3
	3.11699	0.45508			66	27.2	2.47			77	18	4
	2.10681	0.427682			58	29.6	6.17			75.7	18.5	4.05
Mx1-Cre Foxm1 fl/+	3.98596	0.753346		Mx1-Cre Foxm1 fl/+	46	39.1	11.5		Mx1-Cre Foxm1 fl/+	74.5	20.8	4.04
	4.6162	0.683198			56.6	28.7	8.39			71.1	22.2	6.22
	4.02925	0.53589			51.7	28.3	6.67			67.4	21.5	7.72
	5.12302	0.998989			44.3	21.6	10.3			63.2	18.4	15.1

## Sheet: Spplemental Fig3
Spplemental Fig3B
	1°(1 mo)		1°(2 mo)		1°(3 mo)		1°(4 mo)		2°(1 mo)		2°(2 mo)		2°(3 mo)		2°(4 mo)		3°(1 mo)		3°(2 mo)		3°(3 mo)		3°(4 mo)
Ratio in PB	Foxm1 fl/+	Mx1-Cre Foxm1 fl/+	Foxm1 fl/+	Mx1-Cre Foxm1 fl/+	Foxm1 fl/+	Mx1-Cre Foxm1 fl/+	Foxm1 fl/+	Mx1-Cre Foxm1 fl/+	Foxm1 fl/+	Mx1-Cre Foxm1 fl/+	Foxm1 fl/+	Mx1-Cre Foxm1 fl/+	Foxm1 fl/+	Mx1-Cre Foxm1 fl/+	Foxm1 fl/+	Mx1-Cre Foxm1 fl/+	Foxm1 fl/+	Mx1-Cre Foxm1 fl/+	Foxm1 fl/+	Mx1-Cre Foxm1 fl/+	Foxm1 fl/+	Mx1-Cre Foxm1 fl/+	Foxm1 fl/+	Mx1-Cre Foxm1 fl/+
	0.865639	1.71378	0.779777	2.54204	0.726075	2.04555	0.747033	3.67131	0.808205	0.719811	0.881243	0.568673	0.428489	0.14852	0.847332	0.211957	0.833881	0.0148543	0.733237	0.0506254	0.870923	0.0329656	0.880634	0.00318327
	1.04871	0.819448	1.1147	1.40984	0.9565	1.82632	0.896916	2.54217	1.80018	0.638149	1.20598	0.418891	1.11554	0.264342	0.924809	0.166451	1.84099	0.00975291	1.5771	0.0075155	0.985336	0.00698455	0.902187	0.0268868
	1.08565	1.18595	1.10553	1.5796	1.31743	2.51734	1.35605	3.13395	1.13414	1.19114	0.800932	0.102129	1.37366	0.194727	1.47992	0.223736	0.505154	0.0180173	0.545544	0.005589	1.06417	0.00394003	0.265185	0.00627155
		1.18089		1.82048		1.58132		4.44709	1.08801	1.09625	1.23956	0.50246	1.77316	0.0758072	1.5203	0.246135	0.44467		1.32596	0.0146267	0.586796	0.00729723	1.93168	0.00220255
		2.04699							0.541815	0.585406	0.639888	0.527831	0.448333	0.137676	0.356201	0.119201	1.37531		0.81816	0.0440184	1.49277	0.0463327	1.02031	0.00320446
									0.718322	0.806627	1.30425	0.526669	0.81716	0.112434	0.871436	0.308816
									0.909324	0.977611	0.928148	0.410518	1.04365	0.114497		0.248433
										0.846399		0.632172		0.118071		0.314016
										0.872029		0.436189		0.160611		0.163702
										0.570261
Spplemental Fig3C
		BM	B	MYE	Lin-	CMP	GMP	MEP	HPC	LSK	HSC
	Foxm1 fl/+	0.404007	0.938767	0.321588	0.334171	0.1869	0.302031	0.388958	0.289345	0.281349	0.251359
		0.981346	0.745078	1.14839	1.00873	0.895883	1.05906	0.892542	1.02276	1.07539	1.12184
		1.61465	1.31616	1.53002	1.6571	1.91722	1.63891	1.7185	1.6879	1.64326	1.6268
	Mx1-Cre Foxm1 fl/+	2.97046	1.82248	3.22122	3.34953	3.0369	4.43228	2.83779	3.04742	2.10528	3.35683
		3.64749	2.64929	3.85745	3.56799	2.83038	3.49723	3.77569	3.03678	3.32287	2.49505
		4.13015	1.99698	3.60202	5.26893	4.90044	4.74971	2.64921	4.67664	4.64253	2.35245
Spplemental Fig3D
		BM	B	MYE	Lin-	CMP	GMP	MEP	HPC	LSK	HSC
	Foxm1 fl/+	0.97986	0.938915	1.54313	0.901853	0.41511	1.28199	0.822386	0.789199	1.15607	0.981889
		1.02948	1.39942	0.75976	1.54649	2.12073	1.28139	1.57736	1.82354	0.98892	0.908001
		0.990663	0.661662	0.697108	0.551653	0.464155	0.436618	0.600256	0.387263	0.855012	1.11011
	Mx1-Cre Foxm1 fl/+	0.0926975	0.323841	0.0591688	0.0320633	0.017444	0.0291636	0.0406356	0.0219541	0.137843	0.241488
		0.0839265	0.406267	0.0459931	0.041963	0.0300192	0.0376841	0.0411107	0.0285291	0.164761	0.294811
		0.0848493	0.430828	0.0341	0.0277981	0.021938	0.0254326	0.0227042	0.0189985	0.114902	0.131375
		0.0615235	0.774324	0.0149048	0.0165786	0.0142626	0.0113226	0.0207021	0.0108429	0.0406189	0.0532659

[truncated: 4 more sheets: Spplemental Fig4, Spplemental Fig5, Spplemental Fig6, Spplemental Fig7]
